# Supplementary material for: Diaphragm Ultrasound in Critically Ill Patients on Mechanical Ventilation—Evolving Concepts
Source: Diagnostics (Basel). 2023 Mar 15;13(6):1116. doi: 10.3390/diagnostics13061116 (PMC10046995; doi:10.3390/diagnostics13061116)
Supplement: Supplementary file 1 [file diagnostics-13-01116-s001.zip]

Archive with 1 entries (1 files):
- diagnostics-2209115-supplementary.pdf
